# Supplementary material for: Validity of PROMIS® Pediatric Physical Activity Parent Proxy Short Form Scale as a Physical Activity Measure for Children with Cerebral Palsy Who Are Non-Ambulatory
Source: Behav Sci (Basel). 2025 Jul 31;15(8):1042. doi: 10.3390/bs15081042 (PMC12382615; doi:10.3390/bs15081042)
Supplement: Supplementary file 1 [file behavsci-15-01042-s001.zip]

Archive with 80 entries (77 files):
- Transcripts copy/
- Transcripts copy/Parent transcripts de-identified/
- __MACOSX/Transcripts copy/._Parent transcripts de-identified
- Transcripts copy/PT transcripts - deidentified/
- Transcripts copy/.DS_Store
- __MACOSX/Transcripts copy/._.DS_Store
- Transcripts copy/Parent transcripts de-identified/Pa9.docx
- __MACOSX/Transcripts copy/Parent transcripts de-identified/._Pa9.docx
- Transcripts copy/Parent transcripts de-identified/Pa12.docx
- __MACOSX/Transcripts copy/Parent transcripts de-identified/._Pa12.docx
- Transcripts copy/Parent transcripts de-identified/Pa5.docx
- __MACOSX/Transcripts copy/Parent transcripts de-identified/._Pa5.docx
- Transcripts copy/Parent transcripts de-identified/Pa4.docx
- __MACOSX/Transcripts copy/Parent transcripts de-identified/._Pa4.docx
- Transcripts copy/Parent transcripts de-identified/Pa13.docx
- __MACOSX/Transcripts copy/Parent transcripts de-identified/._Pa13.docx
- Transcripts copy/Parent transcripts de-identified/Pa8.docx
- __MACOSX/Transcripts copy/Parent transcripts de-identified/._Pa8.docx
- Transcripts copy/Parent transcripts de-identified/Pa14.docx
- __MACOSX/Transcripts copy/Parent transcripts de-identified/._Pa14.docx
- Transcripts copy/Parent transcripts de-identified/Pa3.docx
- __MACOSX/Transcripts copy/Parent transcripts de-identified/._Pa3.docx
- Transcripts copy/Parent transcripts de-identified/Pa2.docx
- __MACOSX/Transcripts copy/Parent transcripts de-identified/._Pa2.docx
- Transcripts copy/Parent transcripts de-identified/Pa15.docx
- __MACOSX/Transcripts copy/Parent transcripts de-identified/._Pa15.docx
- Transcripts copy/Parent transcripts de-identified/Pa1.docx
- __MACOSX/Transcripts copy/Parent transcripts de-identified/._Pa1.docx
- Transcripts copy/Parent transcripts de-identified/Pa7.docx
- __MACOSX/Transcripts copy/Parent transcripts de-identified/._Pa7.docx
- Transcripts copy/Parent transcripts de-identified/Pa10.docx
- __MACOSX/Transcripts copy/Parent transcripts de-identified/._Pa10.docx
- Transcripts copy/Parent transcripts de-identified/Pa11.docx
- __MACOSX/Transcripts copy/Parent transcripts de-identified/._Pa11.docx
- Transcripts copy/Parent transcripts de-identified/Pa6.docx
- __MACOSX/Transcripts copy/Parent transcripts de-identified/._Pa6.docx
- Transcripts copy/PT transcripts - deidentified/PT20.docx
- __MACOSX/Transcripts copy/PT transcripts - deidentified/._PT20.docx
- Transcripts copy/PT transcripts - deidentified/PT6.docx
- __MACOSX/Transcripts copy/PT transcripts - deidentified/._PT6.docx
- Transcripts copy/PT transcripts - deidentified/PT16.docx
- __MACOSX/Transcripts copy/PT transcripts - deidentified/._PT16.docx
- Transcripts copy/PT transcripts - deidentified/PT1-edited.docx
- __MACOSX/Transcripts copy/PT transcripts - deidentified/._PT1-edited.docx
- Transcripts copy/PT transcripts - deidentified/PT17.docx
- __MACOSX/Transcripts copy/PT transcripts - deidentified/._PT17.docx
- Transcripts copy/PT transcripts - deidentified/PT7.docx
- __MACOSX/Transcripts copy/PT transcripts - deidentified/._PT7.docx
- Transcripts copy/PT transcripts - deidentified/PT21.docx
- __MACOSX/Transcripts copy/PT transcripts - deidentified/._PT21.docx
- Transcripts copy/PT transcripts - deidentified/PT10.docx
- __MACOSX/Transcripts copy/PT transcripts - deidentified/._PT10.docx
- Transcripts copy/PT transcripts - deidentified/PT11.docx
- __MACOSX/Transcripts copy/PT transcripts - deidentified/._PT11.docx
- Transcripts copy/PT transcripts - deidentified/PT12.docx
- __MACOSX/Transcripts copy/PT transcripts - deidentified/._PT12.docx
- Transcripts copy/PT transcripts - deidentified/PT2.docx
- __MACOSX/Transcripts copy/PT transcripts - deidentified/._PT2.docx
- Transcripts copy/PT transcripts - deidentified/PT3.docx
- __MACOSX/Transcripts copy/PT transcripts - deidentified/._PT3.docx
- Transcripts copy/PT transcripts - deidentified/PT13.docx
- __MACOSX/Transcripts copy/PT transcripts - deidentified/._PT13.docx
- Transcripts copy/PT transcripts - deidentified/PT18.docx
- __MACOSX/Transcripts copy/PT transcripts - deidentified/._PT18.docx
- Transcripts copy/PT transcripts - deidentified/PT4.docx
- __MACOSX/Transcripts copy/PT transcripts - deidentified/._PT4.docx
- Transcripts copy/PT transcripts - deidentified/PT22.docx
- __MACOSX/Transcripts copy/PT transcripts - deidentified/._PT22.docx
- Transcripts copy/PT transcripts - deidentified/PT14.docx
- __MACOSX/Transcripts copy/PT transcripts - deidentified/._PT14.docx
- Transcripts copy/PT transcripts - deidentified/PT8.docx
- __MACOSX/Transcripts copy/PT transcripts - deidentified/._PT8.docx
- Transcripts copy/PT transcripts - deidentified/PT9.docx
- __MACOSX/Transcripts copy/PT transcripts - deidentified/._PT9.docx
- Transcripts copy/PT transcripts - deidentified/PT15.docx
- __MACOSX/Transcripts copy/PT transcripts - deidentified/._PT15.docx
- Transcripts copy/PT transcripts - deidentified/PT5.docx
- __MACOSX/Transcripts copy/PT transcripts - deidentified/._PT5.docx
- Transcripts copy/PT transcripts - deidentified/PT19.docx
- __MACOSX/Transcripts copy/PT transcripts - deidentified/._PT19.docx
